# Supplementary material for: Cathepsin L Contributes to Reproductive Diapause by Regulating Lipid Storage and Survival of Coccinella septempunctata (Linnaeus)
Source: Int J Mol Sci. 2022 Dec 29;24(1):611. doi: 10.3390/ijms24010611 (PMC9820742; doi:10.3390/ijms24010611)
Supplement: Supplementary file 1 [file ijms-24-00611-s001.zip]

Archive with 1 entries (1 files):
- Figure S1-legend.pdf
